# Supplementary material for: β-Cryptoxanthin Maintains Mitochondrial Function by Promoting NRF2 Nuclear Translocation to Inhibit Oxidative Stress-Induced Senescence in HK-2 Cells
Source: Int J Mol Sci. 2023 Feb 14;24(4):3851. doi: 10.3390/ijms24043851 (PMC9963668; doi:10.3390/ijms24043851)
Supplement: Supplementary file 1 [file ijms-24-03851-s001.zip]

Archive with 1 entries (1 files):
- ijms-2131366-supplementary.pdf
